# Supplementary material for: The HMGB1-RAGE axis modulates the growth of autophagy-deficient hepatic tumors
Source: Cell Death Dis. 2020 May 7;11(5):333. doi: 10.1038/s41419-020-2536-7 (PMC7206028; doi:10.1038/s41419-020-2536-7)
Supplement: Supplementary file 9 — Supplementary Table S1 [file 41419_2020_2536_MOESM9_ESM.xlsx]

## Sheet: Bothup (2)
Table S1A: List of overlapped genes that are upregulated in tumors of both Atg7-/- and Atg7-/-/Hmgb1-/- liver
Name	Trxid	logFC.A7KO_TumvsA7KO_NT	logFC.A7HDKO_TumvsA7HDKO_NT
		p<0.01	p<0.01
Psat1	NM_177420	3.02904	2.56324
Myo5c	NM_001081322	2.90798	3.80131
Psph	NM_133900	1.71239	1.09265
Tnfrsf10b	NM_020275	1.66462	1.46254
Mfsd6	NM_178081	0.977406	1.54615
Dnajc10	NM_024181	1.43054	0.942581
Itih5	NM_172471	1.12426	1.50013
Abcc4	NM_001033336	1.30124	1.83021
Fhdc1	NM_001033301	1.96063	1.87907
St3gal2	NM_009179	1.22981	2.13526
5330417C22Rik	NM_001033304	1.1153	2.39229
Agfg1	NM_010472	0.916963	1.28412
Npdc1	NM_008721	1.62009	0.870078
Gls	NM_001113383	1.31607	1.61471
Asns	NM_012055	3.21407	3.59307
Slc3a2	NM_001161413	0.933194	0.769339
Ptgs2	NM_011198	2.47869	4.90829
Erich4	NM_001039243	3.40418	4.1206
Slc35f2	NM_028060	2.34147	3.7669
Aldh18a1	NM_019698	1.16822	1.17651
Zfand2a	NM_001159908	1.09479	1.11211
Phf3	NM_001081080	0.599418	0.844387
Arfgap3	NM_025445	0.990845	0.85042
Ppp4r1	NM_001114131	0.654586	0.899064
Ctr9	NM_009431	0.819807	1.05889
AI661453	NM_145489	0.841325	0.910323
Golm1	NM_001035122	1.33231	1.27953
Psrc1	NM_019976	1.97818	1.9433
Table S1B: List of overlapped genes that are downregulated in tumors of both Atg7-/- and Atg7-/-/Hmgb1-/- liver
Name	Trxid	logFC.A7KO_TumvsA7KO_NT	logFC.A7HDKO_TumvsA7HDKO_NT
		p<0.01	p<0.01
Ppp1r1b	NM_144828	-2.90203	-1.73013
Cpsf4l	NM_029794	-2.58018	-1.99926
Socs2	NM_007706	-1.28477	-1.08266
Tcf21	NM_011545	-1.95522	-1.41411
Upp2	NM_001289660	-3.13265	-1.47027
Ramp1	NM_016894	-1.42387	-1.41353
Fam180a	NM_173375	-2.55619	-1.24904
Dpep1	NM_007876	-2.45386	-1.25937
Cirbp	NM_007705	-0.713986	-0.824116
Fam47e	NM_001033478	-3.50479	-2.6164
Sp5	NM_022435	-4.1996	-1.95648
