# Supplementary material for: The HMGB1-RAGE axis modulates the growth of autophagy-deficient hepatic tumors
Source: Cell Death Dis. 2020 May 7;11(5):333. doi: 10.1038/s41419-020-2536-7 (PMC7206028; doi:10.1038/s41419-020-2536-7)
Supplement: Supplementary file 10 — Supplementary Table S2 [file 41419_2020_2536_MOESM10_ESM.xlsx]

## Sheet: SingleKO_Uponly
Table S2: List of upregulated genes in tumors of Atg7-/- liver
Name	Trxid	logFC.A7KO_TumvsA7KO_NT
1700016C15Rik	NM_027077	4.50871
Bglap3	NM_001305449	5.70578
Cpe	NM_013494	4.05732
Memo1	NM_133771	1.05862
Uxs1	NM_026430	1.24417
Stom	NM_013515	1.2031
Abcc12	NM_172912	2.08956
Npc1l1	NM_207242	4.08255
Hpse2	NM_001081257	2.73729
Klhl13	NM_026167	1.5558
Pmaip1	NM_021451	2.21217
St6galnac2	NM_009180	2.26393
Ormdl1	NM_145517	1.36988
Slc16a14	NM_027921	5.08905
Trpv4	NM_022017	2.02965
Bend6	NM_177235	1.97663
Bco1	NM_021486	1.82109
Slc25a4	NM_007450	2.23448
Gm9926	NR_040528	4.42431
9430016H08Rik	NM_001081181	0.880137
Scamp5	NM_001301635	1.22695
2410015M20Rik	NM_153152	0.911631
Clic5	NM_172621	1.61712
Elfn2	NM_183141	1.88558
G6pdx	NM_008062	2.09259
Mapt	NM_001285454	1.49223
Mrpl30	NM_027098	0.715626
Rundc3a	NM_016759	1.69068
Atg12	NM_026217	1.16784
1110008P14Rik	NM_198001	1.09781
Synm	NM_207663	1.98905
Amn	NM_033603	3.17164
Setd7	NM_080793	1.11363
Tfcp2l1	NM_023755	1.21187
Ccser2	NM_027045	0.716053
Slc6a8	NM_001142809	1.45792
Ak7	NM_030187	2.02842
Ostc	NM_025509	0.835166
Wsb2	NM_021539	0.826269
Aldh1b1	NM_028270	1.14193
Ddx39	NM_197982	0.815208
Rbm3	NM_001166409	0.948175
Lipn	NM_027340	3.39196
Chka	NM_013490	0.883362
Reep5	NM_007874	1.04648
Ptgr1	NM_025968	2.02484
Lsg1	NM_178069	0.651884
Tex30	NM_029368	1.27887
Hist1h2bc	NM_023422	1.25999
Fam162a	NM_027342	1.03658
Uqcc2	NM_026063	1.25957
Skp2	NM_001285980	1.23223
Bloc1s2	NM_028607	0.871882
Enpp5	NM_032003	1.04673
Meig1	NM_008579	2.83224
Hilpda	NM_001190461	1.47061
Gla	NM_013463	1.14366
Hist1h4h	NM_153173	2.09578
Comtd1	NM_026965	1.40657
Smpdl3b	NM_133888	2.34841
Homer3	NM_001146153	2.04431
Dusp4	NM_176933	1.41494
Fam81a	NM_029784	2.14476
Fam98a	NM_133747	0.843772
Ces1a	NM_001013764	2.71916
Gnl3	NM_153547	0.860114
Col22a1	NM_027174	2.68169
Cyp4a12a	NM_177406	3.10704
Dpf1	NM_013874	1.65605
Pfkp	NM_001291071	2.4876
Acsm2	NM_146197	3.4761
Timm8b	NM_013897	0.674315
Atp11b	NM_029570	0.644529
2310034O05Rik	NR_040679	3.03058
Mrps10	NM_001146211	1.26223
Cml5	NM_023493	2.86163
H2-T10	NR_046286	1.2621
Ppcs	NM_026494	0.634904
Plin3	NM_025836	1.09699
Neu1	NM_010893	1.54771
Nmrk1	NM_145497	0.912599
Zfp706	NM_026521	0.791229
Kazn	NM_001109685	1.84442
Nif3l1	NM_022988	0.780508
Cox19	NM_197980	0.940311
Rnf11	NM_013876	0.689667
Miox	NM_019977	3.90678
Xkr9	NM_001011873	1.08211
Eif4e	NM_007917	0.616941
Mea1	NM_010787	1.24972
Mff	NM_029409	0.586505
Usp50	NM_029163	2.32673
Imp4	NM_178601	0.589544
Nme2	NM_008705	0.863974
Tomm20	NM_024214	0.71392
Cnih1	NM_009919	0.853809
Crym	NM_016669	1.76031
Rnf128	NM_001254761	0.879075
Ssu72	NM_026899	0.65171
Strbp	NM_009261	0.904679
Ndufa11	NM_027244	0.947079
Trim35	NM_029979	1.49874
Chp2	NM_027363	1.25667
Sdhaf4	NM_026503	0.805006
Ermp1	NM_001081213	0.724066
Fam96a	NM_026635	0.731152
Ero1l	NM_015774	0.946591
Tmbim1	NM_027154	0.837771
Gclc	NM_010295	1.18161
Hrasls	NM_013751	5.66643
Ttc16	NM_001290563	2.10503
Zdhhc2	NM_178395	1.55834
Emp2	NM_007929	0.796447
Tes	NM_207176	1.81573
Abcg2	NM_011920	1.40324
Slc16a6	NM_001029842	0.986316
Lgals1	NM_008495	1.54101
Txndc9	NM_172054	0.85499
Cgref1	NM_026770	1.9365
Chid1	NM_001142681	0.660394
Eif2s1	NM_026114	0.565318
Cystm1	NM_001081365	1.82596
Il17rb	NM_019583	0.80096
Nrg1	NM_178591	1.49484
Atad2	NM_027435	0.720913
Coprs	NM_025556	1.5582
Cops5	NM_001277101	0.681673
Tceb1	NM_026456	0.88208
E230025N22Rik	NM_172831	3.14284
Creg1	NM_011804	1.04724
Ugt2b35	NM_172881	1.12592
Loxl2	NM_033325	1.83833
Rtn4r	NM_022982	2.91577
Rian	NR_028261	5.07476
Ccne1	NM_007633	1.40924
Aida	NM_181732	1.03922
Prph	NM_001163589	3.55549
C920025E04Rik	NM_001271005	1.70543
Atg4a	NM_174875	0.715497
Atp6v1g1	NM_024173	0.667579
Tyw5	NM_001037742	0.97308
Eif4ebp1	NM_007918	0.919404
Pgap2	NM_001291358	0.62453
Pla2g2e	NM_012044	6.12693
Tcea1	NM_011541	0.602157
Ppap2c	NM_015817	0.929603
Gdf15	NM_011819	1.47471
Rogdi	NM_133185	0.956675
Cnep1r1	NM_029074	0.590192
Mlkl	NM_029005	0.664084
Med21	NM_025315	1.02193
Ranbp1	NM_011239	0.590016
Gpc1	NM_016696	1.08233
Morc1	NM_010816	3.9672
4933434E20Rik	NM_001287087	0.585144
Rars	NM_025936	0.724501
Neurl1a	NM_021360	1.38608
Ercc3	NM_133658	0.793525
Fastkd2	NM_172422	0.688846
Chaf1a	NM_013733	1.26339
Klhdc2	NM_027117	0.689309
Degs1	NM_007853	0.786915
Cycs	NM_007808	0.624986
Fbxo25	NM_025785	0.894687
Ypel5	NM_027166	0.645242
Pdilt	NM_027943	1.03157
Sbsn	NM_172205	1.73476
Gdpd1	NM_025638	2.09806
Tmem54	NM_025452	5.43025
H2-Bl	NM_008199	1.74753
Vdr	NM_009504	2.58853
Trim61	NM_001177551	2.90162
Syt14	NM_001301370	2.35671
Cdc34	NM_177613	0.740127
Tmem41a	NM_025693	0.984907
Card14	NM_130886	2.40117
Unc50	NM_026123	0.726797
Dcun1d5	NM_029775	0.566567
Arhgap27	NM_001205236	0.760867
Bid	NM_007544	0.820853
Cyp39a1	NM_018887	1.52322
Nip7	NM_001164472	0.697154
Itgb1bp1	NM_008403	0.785972
Mdm2	NM_010786	0.596692
Nudt5	NM_016918	0.683753
Trmt10a	NM_175389	0.90755
Kif26a	NM_001097621	1.61735
Zdhhc16	NM_023740	0.59707
Slirp	NM_026958	0.716296
N6amt2	NM_026526	0.870959
Prkaa1	NM_001013367	0.815736
Mob4	NM_025283	0.701675
Tmem37	NM_019432	0.783432
Cox5b	NM_009942	0.747656
Spink1	NM_009258	2.32312
Mgarp	NM_026358	3.67076
Cyp2f2	NM_007817	1.18737
Nabp1	NM_028696	1.7465
Dhrs9	NM_175512	0.878394
Bak1	NM_007523	0.848777
Prelid2	NM_029942	1.40871
A4galt	NM_001004150	2.17895
Fbxo4	NM_134099	0.715222
Tomm5	NM_001099675	0.627857
2900011O08Rik	NM_144518	1.85501
Pgm3	NM_001163746	0.589143
Mreg	NM_001005423	0.730475
Cryl1	NM_030004	1.26134
2310045N01Rik	NR_132132	0.508973
Mrpl13	NM_026759	0.753348
Chaf1b	NM_028083	0.954842
Sh3gl1	NM_013664	0.547911
Cep76	NM_001081073	1.08903
Apom	NM_018816	1.42838
Rps27l	NM_026467	0.660801
Timm23	NM_016897	0.673566
Hrsp12	NM_008287	1.04992
Hk2	NM_013820	0.886566
Rpl7l1	NM_025433	0.936508
Vil1	NM_009509	4.70174
Pla2g12b	NM_023530	0.83114
Slc35b2	NM_028662	0.980417
Rragd	NM_027491	1.41677
Mrps18a	NM_026768	1.11708
Lamtor3	NM_019920	0.763782
Mpp6	NM_001164733	0.576424
Bloc1s6	NM_019788	0.618327
Mydgf	NM_080837	0.63411
2610203C22Rik	NR_015470	1.43119
Pbdc1	NM_001281871	0.784049
Cebpe	NM_207131	1.57893
Serpinb1a	NM_025429	1.28621
Samd4	NM_001163433	0.994866
Tmem208	NM_025486	0.747717
Lacc1	NM_172488	0.821312
Srpk1	NM_016795	0.621098
Plcl2	NM_013880	0.713561
Hsd17b13	NM_001163486	0.899774
Gprc5b	NM_022420	1.18618
Dnajb9	NM_013760	0.644319
Atf4	NM_009716	0.555357
Gm3776	NM_001243092	1.40525
Wfdc3	NM_027961	2.13226
Gm14137	NM_001039223	2.93773
Nars	NM_001142950	0.680749
Rpl31	NM_001252218	0.774027
Anapc16	NM_025514	0.569678
Zfr	NM_011767	0.637272
Ankrd9	NM_175207	1.03604
Slc48a1	NM_026353	1.18535
Tgif1	NM_001164074	0.634751
Timm17a	NM_011590	0.860999
A930017M01Rik	NR_033609	2.75615
Trpm6	NM_153417	2.25228
Fos	NM_010234	0.942428
Trnau1ap	NM_027925	0.547811
