# Supplementary material for: The HMGB1-RAGE axis modulates the growth of autophagy-deficient hepatic tumors
Source: Cell Death Dis. 2020 May 7;11(5):333. doi: 10.1038/s41419-020-2536-7 (PMC7206028; doi:10.1038/s41419-020-2536-7)
Supplement: Supplementary file 11 — Supplementary Table S3 [file 41419_2020_2536_MOESM11_ESM.xlsx]

## Sheet: DoubleKO_Uponly
Table S3: List of upregulated genes in tumors of Atg7-/-/Hmgb1-/- liver
Name	Trxid	logFC.A7HDKO_TumvsA7HDKO_NT
Igf2bp3	NM_023670	4.01147
Prkar2b	NM_011158	2.16289
Sgsm1	NM_001254731	2.33722
Tspan8	NM_146010	2.40233
Eps8l3	NM_133867	1.94927
Smurf1	NM_029438	1.22842
Thbs1	NM_011580	1.5252
Myof	NM_001099634	1.98118
Ppp1r42	NR_110971	3.22589
Fosl1	NM_010235	2.78957
Col4a2	NM_009932	1.77782
Mki67	NM_001081117	1.13941
Hmgcll1	NM_173731	4.6189
Trrap	NM_001081362	1.47765
Piezo1	NM_001037298	1.25956
Loxl4	NM_053083	2.26001
Aldh1l2	NM_153543	3.25177
Peak1	NM_172924	1.47176
Epb4.1l1	NM_013510	1.62889
Cgnl1	NM_026599	1.34345
Phgdh	NM_016966	2.03417
Creb3l2	NM_178661	1.35922
Tmem150c	NM_182841	2.18374
Lnx2	NM_080795	1.14063
Akap9	NM_194462	1.25093
Clip2	NM_009990	1.37561
Plec	NM_011117	1.26349
Kif5c	NM_008449	2.48337
Tspan18	NM_183180	1.78495
Zmat3	NM_009517	1.3813
Gtf2ird1	NM_001081463	1.17747
Mst1r	NM_009074	2.71968
Dusp5	NM_001085390	1.92392
Fbn1	NM_007993	1.12912
Col4a1	NM_009931	1.30957
Cdhr2	NM_001033364	4.21786
Vill	NM_001164567	1.31325
Tjp2	NM_011597	1.26777
Ptgfrn	NM_011197	1.34729
Lamc1	NM_010683	1.72201
Atp8a2	NM_015803	3.50504
Mical2	NM_001193305	1.26011
Smad3	NM_016769	1.54405
Slc39a4	NM_028064	1.70461
Inhbb	NM_008381	2.37787
Src	NM_009271	1.25159
Fam129b	NM_146119	1.09216
Tgfa	NM_031199	1.34581
Capn5	NM_007602	1.10891
Ptpn14	NM_008976	2.22902
Ppl	NM_008909	1.28304
Vgll3	NM_028572	3.84519
Abcb1a	NM_011076	1.57805
Nid1	NM_010917	1.68065
Ankib1	NM_001289527	1.10076
Steap1	NM_027399	2.35878
Clcf1	NM_001310039	1.27566
Nol4l	NM_001134300	1.70098
Fndc3b	NM_173182	1.41145
Zfp57	NM_001013745	2.74455
Prrc2c	NM_001081290	1.17769
Cep192	NM_027556	1.26674
Cd93	NM_010740	1.58341
Cdk6	NM_009873	1.21815
Abl2	NM_001136104	1.22891
Kmt2a	NM_001081049	1.34146
Gcn1l1	NM_172719	1.30915
Mast4	NM_175171	1.45047
Ppfibp1	NM_026221	1.13703
Atp2b4	NM_001167949	1.76703
Ptpn11	NM_001109992	0.95258
Ehf	NM_007914	2.02675
Slco2a1	NM_033314	1.76603
Ncor2	NM_001253905	1.22364
Sema3e	NM_011348	4.93716
Lama5	NM_001081171	2.08503
Ahnak	NM_001039959	1.89533
Ago2	NM_153178	1.72251
Mcam	NM_023061	1.026
Clip1	NM_001291229	0.958074
Ctps	NM_016748	1.16821
Birc6	NM_007566	1.08124
Tet3	NM_183138	1.22035
Fermt1	NM_198029	1.14996
Myh9	NM_022410	1.24441
Asap2	NM_001135192	1.33786
Dhx37	NM_203319	1.11834
Wscd1	NM_177618	2.28406
Tead1	NM_009346	1.52807
Spen	NM_019763	1.19834
Afp	NM_007423	5.6171
Fat1	NM_001081286	1.53051
Abcb1b	NM_011075	1.63873
Lrrc55	NM_001033346	1.99903
Spire2	NM_172287	1.57344
Xpo5	NM_028198	0.972716
Col4a3	NM_007734	2.64694
1700017B05Rik	NM_028820	0.949519
Cdc25a	NM_007658	1.4903
Osbpl3	NM_001163645	1.00597
Emcn	NM_001163522	1.19519
Ywhag	NM_018871	0.866073
Glg1	NM_009149	1.01132
Pdlim7	NM_026131	1.07589
Pak6	NM_001145854	1.55033
Spire1	NM_194355	1.28578
Flnb	NM_134080	1.10989
Plekhb2	NM_145516	0.842604
Myo5a	NM_010864	2.05235
Gm15800	NM_181421	1.12894
Lars	NM_134137	0.97069
Abcc1	NM_008576	1.45803
Ank	NM_020332	0.969561
Zfp704	NM_133218	1.31726
Atp6v0a4	NM_080467	1.78894
Vash1	NM_177354	1.41572
Zkscan1	NM_133906	0.888311
Cd276	NM_133983	1.44459
Lmtk2	NM_001081109	1.32424
Svil	NM_153153	1.00624
Nin	NM_001286080	1.13479
Ltbp3	NM_008520	1.62064
Lpp	NM_001145952	0.912113
Ino80d	NM_001081436	1.12201
Trio	NM_001081302	1.15434
Pacs1	NM_153129	1.06114
Abcc5	NM_176839	2.06181
Cad	NM_001289522	1.2445
Cep350	NM_001039184	1.06806
Gldc	NM_138595	1.20938
Mthfd2	NM_008638	1.59262
Myadm	NM_001093765	1.26414
Rab3d	NM_031874	1.05938
Bhlha15	NM_010800	3.64314
Col5a2	NM_007737	1.24998
Rcan3	NM_022980	1.06152
Fstl3	NM_031380	1.46369
Arhgap11a	NM_181416	1.23927
Foxk1	NM_199068	1.05545
Dnm3	NM_001038619	3.44837
Sbno1	NM_001081203	0.762384
Clasp1	NM_001293301	1.19566
Tanc2	NM_181071	1.55729
Sez6l2	NM_144926	1.91407
Ldlrad3	NM_178886	1.37431
Tpr	NM_133780	0.900908
Col15a1	NM_009928	1.17543
Dip2a	NM_001081419	1.40027
Numbl	NM_010950	1.92534
Smarcc1	NM_009211	0.861051
Pycr1	NM_144795	1.75432
Ap1s3	NM_183027	1.45465
Dst	NM_133833	1.33637
Plxna2	NM_008882	1.48644
Kmt2d	NM_001033276	1.12321
Asap1	NM_010026	0.837845
Gsto1	NM_010362	1.41678
Aplnr	NM_011784	1.80361
Plxna1	NM_008881	1.13967
Herc2	NM_010418	1.2478
Agrn	NM_021604	0.965325
Fam208b	NM_134063	1.52346
Olr1	NM_138648	2.28158
Nrxn2	NM_001205234	1.45673
Sort1	NM_001271599	1.09471
Fnbp1l	NM_001114665	1.25473
Myzap	NM_001033208	1.54313
Kctd3	NM_172650	1.14134
Nes	NM_016701	1.36612
Map4	NM_001205332	0.968212
Syne1	NM_153399	1.18713
Tanc1	NM_198294	1.1023
Hspg2	NM_008305	0.983955
Vcl	NM_009502	1.06663
Cachd1	NM_198037	1.82688
Dhx9	NM_007842	0.79304
Setx	NM_198033	1.17444
Ubqln2	NM_018798	1.21678
Tulp4	NM_054040	1.31529
Fbxo21	NM_145564	1.24748
Msantd3	NM_001145924	1.60877
Atr	NM_019864	1.06504
Vars	NM_011690	0.665873
Ly75	NM_013825	2.17874
Prrg3	NM_001303028	1.39132
Rapgef6	NM_175258	0.940258
Mdn1	NM_001081392	1.18706
Cpd	NM_007754	0.800364
Nipbl	NM_201232	0.812891
Tnrc6b	NM_177124	0.840042
Rai14	NM_001166408	0.804706
Herc3	NM_028705	1.27089
Myh14	NM_001271540	1.54098
Lpl	NM_008509	1.68119
Tnfaip2	NM_009396	0.922386
Zfp697	NM_172863	2.06406
Cd200	NM_010818	1.19878
Nxn	NM_008750	1.36609
Slc44a3	NM_145394	1.13641
Notch1	NM_008714	0.918329
Usp20	NM_028846	0.905098
BC030870	NR_033217	3.77041
Ces2c	NM_145603	1.24589
Tcerg1	NM_001289526	0.871099
Tmem248	NM_027854	0.758441
Cep170	NM_001099637	1.21762
Eif3b	NM_133916	0.877599
Dync1h1	NM_030238	1.03922
Ttc21b	NM_001290669	1.29169
Stc1	NM_009285	2.14985
Trim56	NM_201373	1.31596
Zc3hav1l	NM_172467	2.01427
Ednrb	NM_001136061	0.999398
Cdr2	NM_007672	2.10184
Atxn2	NM_009125	0.930609
Bicd2	NM_029791	0.940051
Micall1	NM_177461	0.766545
Golga4	NM_018748	1.29585
Prrc2b	NM_001159634	1.16012
Utrn	NM_011682	1.26242
Tjp1	NM_001163574	1.20856
Rictor	NM_030168	1.2513
Dusp18	NM_173745	1.82345
Sptan1	NM_001177667	1.24064
Cttn	NM_001252572	0.878505
Utp20	NM_175158	0.98997
Rin1	NM_145495	1.75369
Ckap5	NM_029437	0.874665
Psd3	NM_177698	0.973136
Atp2a2	NM_001110140	0.853446
Wnk1	NM_198703	0.983166
Setd8	NM_030241	0.726117
Cers6	NM_172856	1.4546
Gfpt1	NM_013528	1.55763
Map4k4	NM_001252202	0.895077
Zfp106	NM_011743	1.00528
Tgfbr2	NM_009371	0.893147
Vps13c	NM_177184	1.09366
Aff1	NM_133919	1.01753
Ngf	NM_013609	1.40593
B4galt6	NM_019737	1.10783
Mboat1	NM_153546	2.41902
Trip12	NM_133975	0.878227
Rora	NM_001289916	0.919777
9330102E08Rik	NR_077223	1.96625
Tubb2b	NM_023716	1.67876
Ttc37	NM_001081352	0.857997
Abca7	NM_013850	0.792755
Xrn1	NM_011916	1.28806
Mvp	NM_080638	0.757629
Spg11	NM_145531	0.802709
Tnks	NM_175091	1.25761
Col4a4	NM_007735	2.3792
Tmem263	NM_001013028	1.14262
Ern1	NM_023913	1.30325
Tie1	NM_011587	0.949893
Aak1	NM_001040106	1.08873
Itpr3	NM_080553	1.45376
R3hdm1	NM_181750	0.763584
Pja2	NM_001025309	0.956089
Rab11fip5	NM_177466	1.39027
Arrb1	NM_178220	1.03445
Zbed6	NM_001166552	1.71261
Disp1	NM_001278218	1.34752
Dip2b	NM_172819	0.820643
Ubr4	NM_001160319	1.02117
Ick	NM_019987	0.919415
Cdh1	NM_009864	1.46309
Snrnp200	NM_177214	1.02781
Tor4a	NM_146115	0.913831
Hivep1	NM_007772	1.19398
Sptbn1	NM_175836	1.03558
Ets2	NM_011809	0.80196
Mllt4	NM_010806	0.828193
Heg1	NM_175256	1.02314
Baz2a	NM_054078	0.901045
Nid2	NM_008695	1.84881
Smchd1	NM_028887	0.770074
Cdkn2b	NM_007670	1.33899
Notch4	NM_010929	1.13694
Hectd2	NM_172637	1.38623
Slc7a1	NM_007513	0.99144
Prkca	NM_011101	1.12021
Cul9	NM_001081335	0.952076
Plxnd1	NM_026376	0.764953
Igf2	NM_001122736	7.68274
Irs1	NM_010570	1.1568
Kntc1	NM_001042421	1.4024
Cdkn1a	NM_001111099	0.722203
Morc4	NM_029413	1.69006
Ggt1	NM_001305992	3.16565
Srrm2	NM_175229	0.897663
Ehd4	NM_133838	0.75552
Shtn1	NM_175172	0.73249
Gltscr1l	NM_001100452	1.05571
Als2cl	NM_001146060	0.892895
Tnfrsf11a	NM_009399	1.0547
Bcl2l11	NM_009754	1.05184
Nktr	NM_010918	0.867004
Ubn2	NM_177185	0.886411
Edem3	NM_001039644	0.885227
Ep300	NM_177821	1.14972
Kif3c	NM_008445	1.36511
Mid2	NM_011845	1.56878
Pdgfb	NM_011057	1.13846
Ppip5k2	NM_173760	1.12026
Garem	NM_001033445	0.811428
Sh3pxd2a	NM_001164717	0.998347
Ncoa6	NM_019825	0.984179
Pacsin2	NM_001159509	1.01086
Tpp2	NM_009418	0.945447
Slc2a1	NM_011400	0.706897
Slc25a43	NM_001085497	1.53778
Kif2a	NM_001145779	0.803637
Ash1l	NM_138679	1.14896
Sash1	NM_175155	0.80679
Dmxl1	NM_001081371	1.14235
Hipk1	NM_001301304	0.967124
Lyst	NM_010748	1.06099
Tacc2	NM_206856	1.1103
Diap2	NM_172493	1.00362
Mturn	NM_001289741	1.97127
Apaf1	NM_001282947	0.895135
Arfgef2	NM_001085495	0.747421
Elk4	NM_007923	0.91339
Fbxw8	NM_172721	0.710445
Igfbp3	NM_008343	1.40619
Eps8l2	NM_133191	1.24638
Polr1a	NM_009088	0.742536
Ankhd1	NM_175375	0.74906
Ubr5	NM_001112721	0.751002
Abca2	NM_007379	0.754561
Atp8b1	NM_001001488	0.829497
Med13l	NM_172424	0.985261
Nedd9	NM_001111324	1.07885
Jag1	NM_013822	1.29137
Prr13	NM_025385	0.720514
Ankrd1	NM_013468	2.26743
Mycbp2	NM_207215	0.86002
Sh3pxd2b	NM_177364	1.12477
Arid1b	NM_001085355	0.794902
Smpd3	NM_021491	0.671052
Wdr26	NM_145514	0.78222
Cbl	NM_007619	1.23121
