# Supplementary material for: The HMGB1-RAGE axis modulates the growth of autophagy-deficient hepatic tumors
Source: Cell Death Dis. 2020 May 7;11(5):333. doi: 10.1038/s41419-020-2536-7 (PMC7206028; doi:10.1038/s41419-020-2536-7)
Supplement: Supplementary file 12 — Supplementary Table S4 [file 41419_2020_2536_MOESM12_ESM.xlsx]

## Sheet: SingleKO_Downonly
Table S4: List of downregulated genes in tumors of Atg7-/- liver
Name	Trxid	logFC.A7KO_TumvsA7KO_NT
Fgfr3	NM_001163215	-1.65746
Cntfr	NM_001146080	-3.51538
Ntn1	NM_008744	-1.99267
Tmc4	NM_181820	-3.30671
Col27a1	NM_025685	-2.369
Tbx3	NM_198052	-3.05356
Tshz2	NM_080455	-1.67145
Tbx20	NM_001205085	-1.822
Tnxb	NM_031176	-1.96423
Amotl2	NM_019764	-1.05319
Axin2	NM_015732	-2.12646
Efemp1	NM_146015	-1.66375
Angpt1	NM_001286062	-2.3174
Abcc9	NM_011511	-0.865631
Adam33	NM_033615	-3.24081
Rbms3	NM_001172121	-2.00334
Setbp1	NM_053099	-2.5695
Lgr5	NM_010195	-3.33149
Smim1	NM_001163721	-1.82381
Pdgfra	NM_011058	-2.1439
Vamp2	NM_009497	-1.1574
Syt7	NM_018801	-2.83166
Hpse	NM_152803	-1.27426
Mamdc2	NM_174857	-3.27389
Lect2	NM_010702	-2.01045
Adgrl1	NM_181039	-1.54113
Pbx1	NM_001291509	-2.09659
Kcnk1	NM_008430	-3.57231
Gabra3	NM_008067	-1.66012
Arhgef17	NM_001081116	-1.75158
Crispld2	NM_030209	-2.42158
Znrf3	NM_001080924	-1.04459
Itga1	NM_001033228	-0.919419
Pcnt	NM_001282992	-0.963214
Cyp2c67	NM_001024719	-2.29965
Macc1	NM_001163136	-4.48107
Abi3bp	NM_001014399	-2.53338
Il17re	NM_145826	-2.60636
Daam2	NM_001008231	-2.15077
Map2	NM_001039934	-2.47967
Fam171b	NM_175514	-1.59834
Dennd2a	NM_172477	-1.4276
Ltbp4	NM_175641	-1.39305
Smad6	NM_008542	-1.69048
P3h2	NM_173379	-2.01216
Rai2	NM_001103367	-2.38524
Cyp2e1	NM_021282	-4.40516
Cited4	NM_019563	-3.41657
Rspo3	NM_028351	-1.89747
Prom2	NM_178047	-3.04209
Mtcl1	NM_172963	-2.93744
Slc43a3	NM_021398	-1.09434
Gna14	NM_008137	-3.10218
Ddr2	NM_022563	-1.26243
Hand2	NM_010402	-1.83125
Mmp7	NM_010810	-3.99213
Pon1	NM_011134	-2.73948
Nynrin	NM_001040072	-1.90028
Ildr1	NM_001285788	-2.17355
Hnrnph3	NM_001079824	-0.963968
Dlc1	NM_001194940	-0.704397
Srgap3	NM_080448	-2.4524
Plekha6	NM_001160268	-1.01783
C630043F03Rik	NR_027923	-2.01987
Ltbp1	NM_206958	-1.99129
Kcnb1	NM_008420	-2.44731
Dact3	NM_001081655	-2.00415
Cyp26b1	NM_001177713	-2.91133
Adcy1	NM_009622	-2.41122
Tgfbi	NM_009369	-1.0737
Avpr1a	NM_016847	-2.74446
Il6st	NM_010560	-1.00316
Zfp629	NM_177226	-1.02861
Sfrp5	NM_018780	-3.66468
Plekhs1	NM_001164263	-3.0455
Grik3	NM_001081097	-4.64059
Syt9	NM_021889	-1.80594
Slco1b2	NM_020495	-1.70082
Gm16551	NR_045284	-2.53091
Gdf10	NM_145741	-2.70706
Slc22a27	NM_134256	-4.3349
Rab27b	NM_001082553	-2.3098
Slc12a8	NM_001083902	-2.34505
Sema3c	NM_013657	-2.45461
Dtna	NM_001285807	-2.87579
Grhl2	NM_026496	-3.41583
Lrat	NM_023624	-1.39961
Per1	NM_011065	-1.01608
Itga8	NM_001001309	-1.91533
AW549542	NR_045702	-4.33639
Ihh	NM_010544	-3.12589
Igsf10	NM_001162884	-1.97649
Lrrc32	NM_001113379	-0.8331
Rgn	NM_009060	-3.60208
Pcdhga5	NM_033588	-2.32213
Adssl1	NM_007421	-1.26175
Dcn	NM_001190451	-1.32665
Slc1a2	NM_001077514	-4.3734
Robo2	NM_175549	-1.53187
Thbs2	NM_011581	-1.6136
Sema6c	NM_011351	-2.1482
Sftpd	NM_009160	-2.05292
Smim6	NM_001162998	-2.31798
Wt1	NM_144783	-2.99826
Tns3	NM_001083587	-0.68472
Gcn1l1	NM_172719	-0.621354
Gprasp1	NM_026081	-1.11886
Podn	NM_001285958	-2.17738
Csrp3	NM_001198841	-2.40104
Lrrk1	NM_146191	-0.921248
Fzd1	NM_021457	-1.25726
Map3k9	NM_177395	-2.21013
Sprn	NM_183147	-1.89542
Hs3st1	NM_010474	-1.99548
Lipg	NM_010720	-2.22478
Muc1	NM_013605	-2.96249
Ston1	NM_029858	-0.880287
Olfr1034	NM_001011872	-2.49083
Slc22a17	NM_021551	-2.19293
Shisa3	NM_001033415	-3.49554
Igf1r	NM_010513	-1.86797
Pla2r1	NM_008867	-1.31687
Sdk2	NM_172800	-1.96383
Adamtsl2	NM_029981	-2.07763
Bmp5	NM_007555	-1.37908
Capn6	NM_007603	-2.67631
Ikzf4	NM_011772	-3.55621
Zkscan17	NM_001291014	-0.857334
Mycn	NM_008709	-2.33082
Ggt5	NM_011820	-1.36705
Efs	NM_010112	-2.6411
Fam174b	NM_001162532	-1.29119
Slc5a1	NM_019810	-2.48465
Cygb	NM_030206	-1.59671
Add3	NM_001164099	-0.926095
Adamtsl1	NM_029967	-1.40392
Gm4980	NM_001195529	-1.36764
Nkd1	NM_027280	-1.59903
Fgf12	NM_010199	-2.03312
Phf2	NM_011078	-0.636909
Prdm16	NM_001177995	-1.49974
Cyp2b9	NM_010000	-4.54502
Gucy1a3	NM_021896	-1.15661
Nr1d1	NM_145434	-1.62936
Thsd4	NM_001040426	-2.63176
Hivep1	NM_007772	-0.74978
Notum	NM_175263	-1.27716
Agtr1a	NM_177322	-1.3176
Sox12	NM_011438	-1.51803
Fasn	NM_007988	-1.98845
Alox12e	NM_145684	-4.27089
Ccdc166	NM_001163518	-1.84464
Slc4a3	NM_009208	-2.43624
Cbfa2t3	NM_009824	-1.2156
Fam46b	NM_175307	-2.72088
Nr2f2	NM_183261	-0.973216
Slc22a26	NM_146232	-5.06804
Pam	NM_013626	-0.908665
Dzank1	NM_172859	-2.05808
Pygm	NM_011224	-1.93449
Emilin1	NM_133918	-1.17486
Ptch1	NM_008957	-0.959266
Nfia	NM_001122953	-0.718943
Pclo	NM_011995	-4.23172
C7	NM_001243837	-3.47341
Selp	NM_011347	-1.74241
Bspry	NM_138653	-2.45548
Tnrc18	NM_178242	-0.659499
D630039A03Rik	NM_178727	-1.49673
Clca3a1	NM_009899	-0.76825
Plxna4	NM_175750	-1.39761
Scube1	NM_001271473	-1.47901
Fat4	NM_183221	-1.41823
Slc9a7	NM_177353	-1.75417
Col14a1	NM_181277	-1.04889
Ly6k	NM_029627	-4.98261
Slc13a5	NM_001004148	-2.66182
Rnf43	NM_172448	-1.27094
Cldn7	NM_001193619	-2.41895
Ms4a4d	NM_025658	-1.26749
Cyp2c69	NM_001104525	-4.90959
Dixdc1	NM_178118	-1.43588
Tmtc2	NM_177368	-2.02682
Dlg3	NM_001177779	-0.65175
Cyp2c40	NM_010004	-3.54743
Mafb	NM_010658	-1.13049
Chic1	NM_009767	-2.8855
Pear1	NM_001289601	-0.936063
Cbx4	NM_007625	-1.10618
Rtn1	NM_001286448	-1.34202
Mylk	NM_139300	-0.933868
Rasef	NM_001017427	-3.03782
Patz1	NM_019574	-0.848699
Bmp4	NM_007554	-1.2769
Nup210	NM_018815	-0.795539
Slc15a2	NM_021301	-1.7812
Prr12	NM_175022	-0.68586
Cnksr3	NM_172546	-0.788483
Nxpe2	NM_030069	-2.27526
Ldoc1l	NM_177630	-1.74872
Cyp3a16	NM_007820	-5.54437
Prlr	NM_001253781	-1.91698
Plcd3	NM_152813	-1.72507
Spint1	NM_016907	-2.24902
Ccl19	NM_011888_1	-1.77738
Scnn1a	NM_011324	-2.50513
Pde2a	NM_001243758	-0.606891
Slc10a1	NM_011387	-2.26898
Kmt2c	NM_001081383	-0.983812
Cyp2c29	NM_007815	-2.19221
Fcgbp	NM_001122603	-2.36543
Stard8	NM_199018	-0.758732
Gem	NM_010276	-1.50711
Eng	NM_001146348	-0.676155
Hgf	NM_001289461	-1.16747
Enah	NM_001083120	-2.36299
Abcd4	NM_008992	-0.947392
Pitpnm3	NM_001081641	-2.81097
Magi1	NM_010367	-0.714418
Irf2bp1	NM_178757	-0.701379
Cux2	NM_007804	-2.36883
Amigo1	NM_001287093	-1.51547
Lpin1	NM_015763	-1.34202
Dkk3	NM_015814	-1.53593
Pcdhgc3	NM_033581	-0.922182
Bbs1	NM_001033128	-1.54071
Erich5	NM_173421	-2.792
Evpl	NM_025276	-1.45484
Smg6	NM_001002764	-0.605137
Kif12	NM_010616	-2.758
Arid1a	NM_001080819	-0.650997
Aff3	NM_001290814	-1.78302
Glul	NM_008131	-1.92311
St3gal6	NM_018784	-1.19192
Epha7	NM_010141	-1.90543
Sntg1	NM_027671	-1.89006
Esrp1	NM_194055	-3.40526
Thra	NM_178060	-0.693122
Scn7a	NM_009135	-2.02243
Acaca	NM_133360	-0.943803
Pcif1	NM_146129	-0.622953
Slco2b1	NM_175316	-1.71967
Hip1r	NM_145070	-0.691879
Tgfbr3	NM_011578	-1.27054
5930403L14Rik	NR_045643	-3.21687
Cyp2d22	NM_019823	-1.08109
Tns1	NM_027884	-0.763318
Bcl9l	NM_030256	-1.04936
Pfkfb1	NM_008824	-1.25694
Tbc1d9b	NM_029745	-0.605809
Usp11	NM_145628	-1.4999
Ep400	NM_029337	-0.60433
Sgk2	NM_013731	-1.26678
Hnrnpa3	NM_198090	-0.696928
Galnt4	NM_015737	-0.75349
Kazald1	NM_178929	-2.13805
Ski	NM_011385	-0.658705
Itgae	NM_008399	-1.65755
Osbpl5	NM_024289	-1.24407
Dab1	NR_104385	-3.14645
Cdkn1c	NM_001161624	-1.32275
Sp4	NM_001166385	-1.19155
Ptpru	NM_001083119	-1.67185
Ttll10	NM_029264	-2.63971
Gpm6a	NM_153581	-1.8216
Col4a6	NM_053185	-2.77879
Gm15800	NM_181421	-0.943694
Gabbr2	NM_001081141	-3.00289
9130008F23Rik	NM_027834	-1.83857
Zcchc3	NM_175126	-1.52978
Ugt1a5	NM_201643	-3.45212
Art4	NM_026639	-1.30631
Nfib	NM_001113209	-0.674725
Tmem204	NM_001001183	-0.884369
Zfp354c	NM_013922	-1.79667
Nfat5	NM_001286260	-0.974487
Sobp	NM_175407	-2.53517
Tmem108	NM_178638	-2.08681
Gaa	NM_008064	-0.672538
Pdgfrb	NM_001146268	-1.4983
Etohd2	NR_015349	-1.7824
Lrp1	NM_008512	-1.11156
A230001M10Rik	NR_040391	-3.22982
BC024139	NM_001142968	-3.24874
Sgpp2	NM_001004173	-2.22683
Ptprb	NM_029928	-0.962892
Sned1	NM_172463	-2.50147
Lrrn3	NM_001271709	-1.78545
Mllt6	NM_139311	-0.632157
Serpina5	NM_172953	-3.30829
1700011H14Rik	NM_025956	-2.69209
Wipf2	NM_197940	-0.601407
Olfm1	NM_001038613	-1.31213
D630045M09Rik	NR_045293	-2.04174
Shank2	NM_001081370	-1.02975
Zfp395	NM_199029	-1.52632
Cacna1a	NM_001252060	-1.50616
Cmah	NM_001284519	-1.7819
Ajap1	NM_001099299	-2.09348
Gltscr1	NM_001081418	-0.811477
Gdf2	NM_019506	-1.60412
Neurl4	NM_001291119	-0.750958
Dzip1	NM_025943	-1.29704
Setd1b	NM_001040398	-1.01427
Zfpm2	NM_011766	-1.81767
Nlgn2	NM_198862	-1.38403
Cdk19	NM_198164	-0.61533
Ets1	NM_011808	-0.571332
Sel1l	NM_011344	-0.802209
Pnpla3	NM_054088	-3.05613
Rassf9	NM_146240	-2.58981
Sh3yl1	NM_013709	-0.647286
Amotl1	NM_001081395	-1.02726
Kmt2e	NM_026984	-0.739587
