# Supplementary material for: The HMGB1-RAGE axis modulates the growth of autophagy-deficient hepatic tumors
Source: Cell Death Dis. 2020 May 7;11(5):333. doi: 10.1038/s41419-020-2536-7 (PMC7206028; doi:10.1038/s41419-020-2536-7)
Supplement: Supplementary file 13 — Supplementary Table S5 [file 41419_2020_2536_MOESM13_ESM.xlsx]

## Sheet: DoubleKO_Downonly
Table S5: List of downregulated genes in tumors of Atg7-/-/Hmgb1-/- liver
Name	Trxid	logFC.A7HDKO_TumvsA7HDKO_NT
Gngt1	NM_010314	-2.99167
0610005C13Rik	NR_038165	-1.37674
4833411C07Rik	NR_102285	-1.44487
Oxld1	NM_025560	-1.65201
Coq10a	NM_001081040	-1.28399
Fndc4	NM_022424	-1.32455
Magix	NR_037581	-1.61204
3930402G23Rik	NR_030715	-2.80296
Rnf186	NM_025786	-1.71987
Macrod1	NM_134147	-1.48212
Mlycd	NM_019966	-1.17565
Immp2l	NM_053122	-1.39073
Paqr9	NM_198414	-1.74296
Igf1	NM_001111276	-1.49715
Folr2	NM_001303239	-1.31086
Acot13	NM_025790	-1.09069
Mtfp1	NM_026443	-1.51907
Pbld1	NM_026701	-1.15301
Urah	NM_029821	-1.34985
Ccs	NM_016892	-1.20736
Spc24	NM_026282	-1.69812
Pdzk1	NM_001146001	-1.0988
Nit2	NM_023175	-1.24921
Sucnr1	NM_032400	-1.12877
Id3	NM_008321	-1.21231
Hes6	NM_019479	-1.07292
Smlr1	NM_001195596	-1.13725
C8b	NM_133882	-1.33094
Clec4g	NM_029465	-1.26985
Apoc4	NM_007385	-1.86713
Mrpl41	NM_001031808	-1.23298
Tprkb	NM_176842	-0.91874
Clec4f	NM_016751	-1.35192
1110001J03Rik	NM_025363	-1.62314
Ppp1r3g	NM_029628	-2.20874
Tmem256	NM_026982	-1.63575
Clec2d	NM_053109	-1.25969
Ndufa5	NM_026614	-1.07402
Pyurf	NM_025574	-1.00745
Enpep	NM_007934	-1.03984
Ggact	NM_145466	-1.17308
Glyat	NM_145935	-0.95033
Ces1e	NM_133660	-1.90738
Fuom	NM_001286218	-1.23799
Bphl	NM_026512	-0.827887
Tlcd1	NM_001291236	-1.14241
Lipc	NM_008280	-1.53919
Paox	NM_153783	-1.15699
Wfdc1	NM_023395	-2.0028
Fh1	NM_010209	-1.12623
S100a1	NM_011309	-1.21028
A430005L14Rik	NM_175287	-1.25069
Oaf	NM_178644	-1.29587
Inmt	NM_009349	-1.79597
Mustn1	NM_181390	-1.57436
Iah1	NM_026347	-1.17499
Rpain	NM_027186	-1.3231
Ndufb2	NM_026612	-1.08659
Gstt2	NM_010361	-1.04185
1810008I18Rik	NR_045301	-0.873554
Bnip3	NM_009760	-0.961943
Uqcr11	NM_025650	-1.10351
Slc22a30	NM_177002	-1.05153
D130043K22Rik	NM_001081051	-1.44685
Gstz1	NM_001252556	-1.29436
Fbp1	NM_019395	-1.40421
Ces1d	NM_053200	-1.64876
Gm5617	NM_001004191	-1.45861
Dnajc15	NM_025384	-1.21776
Cdadc1	NM_001168538	-0.817472
Chchd10	NM_175329	-1.4919
Wnt5b	NM_009525	-1.41249
Pdk1	NM_172665	-1.10523
Igfals	NM_008340	-1.16363
Uqcrq	NM_025352	-1.50573
Hebp1	NM_013546	-1.2206
Hagh	NM_024284	-0.974056
Sirt3	NM_022433	-0.959512
Hpd	NM_008277	-1.47774
Uros	NM_009479	-0.885436
Ndufaf6	NM_001085493	-1.16142
Fggy	NM_001113412	-1.14928
Plk3	NM_013807	-1.52322
Tmem14c	NM_025387	-1.10694
Tmem261	NM_025849	-1.18557
Zfyve21	NM_026752	-1.08095
Agmat	NM_001081408	-1.68764
Nudt6	NM_153561	-1.05869
Ndufa3	NM_025348	-0.972333
Pcyt2	NM_024229	-1.06634
Msrb1	NM_013759	-1.16588
Ndufb7	NM_025843	-1.2022
Qdpr	NM_024236	-1.3438
Acbd4	NM_025988	-1.00364
AI317395	NM_144821	-1.50781
Inhbc	NM_010565	-1.11277
1700001C19Rik	NM_029296	-1.06207
Mmaa	NM_133823	-0.869855
D130020L05Rik	NR_038048	-1.27354
H2-Ke6	NM_013543	-1.06659
Ndufs7	NM_029272	-0.987837
Deb1	NM_026794	-1.09664
H2afv	NM_029938	-1.00726
Gamt	NM_010255	-1.13467
Uqcrh	NM_025641	-1.1828
Adtrp	NM_001145875	-1.09234
Atp5g1	NM_007506	-0.996771
Hamp	NM_032541	-2.78392
Rab30	NM_029494	-0.992122
Tmem219	NM_026827	-1.1518
1810058I24Rik	NR_015608	-0.948756
Aurkaip1	NM_025338	-1.08339
Dbi	NM_007830	-1.29927
Lage3	NM_025410	-1.04925
Grcc10	NM_013535	-0.949086
Adgrv1	NM_054053	-1.9474
Gm4737	NM_001304528	-1.28721
Pcbd2	NM_028281	-0.893247
Zfand2b	NM_001159905	-1.06067
1700012D01Rik	NR_045171	-2.0028
Mrpl34	NM_053162	-1.05234
Stra13	NM_016665	-1.17344
2810428I15Rik	NM_025577	-1.04969
2310010J17Rik	NR_046007	-1.17731
Tmed1	NM_010744	-0.907149
Ddt	NM_010027	-1.16221
Sar1b	NM_025535	-1.0169
Khdrbs3	NM_010158	-1.1875
Fxn	NM_008044	-1.00688
BC024386	NR_015583	-1.75171
Pex7	NM_001161825	-0.743869
1110032A03Rik	NM_023483	-0.81403
Suox	NM_173733	-0.947551
Tefm	NM_183275	-0.954912
Ccdc107	NM_001037913	-1.19287
Ccdc148	NM_001001178	-1.31933
Phyhd1	NM_001281829	-0.839888
Marc1	NM_001290273	-1.08378
Pxmp2	NM_008993	-1.15001
Cyp2d13	NR_003552	-2.32818
Apoa2	NM_001305550	-1.83436
Ict1	NM_026729	-1.02255
Fam25c	NM_183278	-1.72738
Dhrs4	NM_001037938	-1.14641
Cecr5	NM_144815	-0.837143
Mgmt	NM_008598	-1.01518
2310039H08Rik	NM_025966	-1.26827
Ndufs8	NM_001271443	-1.01173
Atp6v0b	NM_033617	-1.0478
Dgcr6	NM_010047	-1.40096
Slc2a4	NM_009204	-2.14509
Ecsit	NM_001253897	-0.877415
Uqcr10	NM_197979	-1.10887
Pet100	NM_001195244	-1.11978
Ech1	NM_016772	-1.07459
Gcdh	NM_001044744	-1.09329
Chchd1	NM_025366	-1.05742
Smim4	NM_001308464	-1.48857
Ndufb6	NM_001033305	-0.942044
Tmem205	NM_001253867	-1.02494
Bola1	NM_026975	-1.03046
Mif4gd	NM_001243587	-0.904209
Morn2	NM_194269	-1.06444
Uqcrb	NM_026219	-0.930849
Il11ra1	NM_001163401	-1.03954
1700048O20Rik	NR_033553	-2.18409
Csad	NM_144942	-0.9817
Pigyl	NM_001082532	-0.886737
Mvb12a	NM_028617	-0.814578
Tmem223	NM_025791	-1.07893
Gcsh	NM_026572	-0.854537
Tmem53	NM_029589	-1.03178
Cib2	NM_019686	-1.29893
Tmem11	NM_173453	-0.871987
Znhit2	NM_013859	-0.888668
4930581F22Rik	NR_029475	-1.22445
Il1rap	NM_001159317	-1.14501
Uox	NM_009474	-1.63977
Ndufb8	NM_026061	-0.871193
Rbks	NM_153196	-0.90075
Ndufs4	NM_010887	-0.80979
Fbxl15	NM_133694	-1.17919
Mtrf1	NM_145960	-0.935068
Ndufb11	NM_019435	-0.873197
D10Jhu81e	NM_138601	-0.839694
Phpt1	NM_029293	-0.918335
Fxyd1	NM_019503	-1.2261
2010107E04Rik	NM_027360	-1.05149
Timmdc1	NM_024273	-0.907045
Gcat	NM_001161712	-0.9686
Dcxr	NM_026428	-1.22271
Cd59a	NM_007652	-1.06221
Leap2	NM_153069	-2.34817
Etfb	NM_026695	-1.07038
2010012O05Rik	NM_025563	-0.853132
Ndufc2	NM_024220	-0.785694
Echdc2	NM_001254754	-0.891795
1700096K18Rik	NR_027388	-1.37083
Gstk1	NM_029555	-0.987831
Adra1b	NM_001284381	-1.15211
Rsrp1	NM_023665	-0.816495
Timm13	NM_013895	-0.799784
Slc23a1	NM_011397	-0.845796
Nudt7	NM_001290180	-2.02796
Gja4	NM_008120	-0.962596
Cradd	NM_009950	-0.870986
Pemt	NM_001290011	-1.97911
Fam173a	NM_001285984	-0.83041
Timm9	NM_001286203	-0.826736
Dpm3	NM_026767	-1.11357
Ifi27l2a	NM_001281830	-1.25373
Acot4	NM_134247	-1.60322
Lcn8	NM_033145	-2.93486
St3gal4	NM_009178	-0.744423
Gadd45gip1	NM_183358	-0.896672
Gm10658	NR_045886	-1.09028
Ptgr2	NM_029880	-0.767206
Cml1	NM_023160	-1.97821
Lin7a	NM_001284329	-1.52108
Nr1h4	NM_001163504	-0.906153
Ndufb3	NM_025597	-0.885637
LOC100504703	NR_040660	-1.33284
Ndufa1	NM_019443	-0.889942
Mrpl12	NM_027204	-0.930926
Cox16	NM_025461	-1.38925
Rilp	NM_001029938	-1.06849
Saysd1	NM_026209	-0.891266
Hddc3	NM_026812	-1.25612
Sult2a7	NM_001184981	-5.6672
Cdc26	NM_139291	-0.919963
Mipep	NR_040642	-0.676232
Commd1	NM_144514	-1.07621
Pah	NM_008777	-0.886441
Ebp	NM_007898	-0.992555
Mrps33	NM_010270	-0.858745
Fpgs	NM_010236	-0.92052
Ppp1r14a	NM_026731	-1.23326
Mrpl32	NM_029271	-0.699437
0610011F06Rik	NM_026686	-1.24349
Coasy	NM_001305982	-0.910258
Sdhb	NM_023374	-0.917634
Mrpl27	NM_053161	-0.795763
Ndufa11	NM_027244	-0.869034
Gm4952	NM_001013762	-0.960028
Aadac	NM_023383	-0.927149
Coq9	NM_026452	-0.823819
Atoh8	NM_153778	-0.922167
Igfbp2	NM_008342	-1.40295
Isca2	NM_028863	-1.05829
Timm17b	NM_011591	-0.878712
Pex11g	NM_026951	-1.23888
1110065P20Rik	NM_001142727	-0.940468
Apoa1bp	NM_144897	-0.898179
Phyh	NM_010726	-1.29039
Cnpy2	NM_019953	-0.849132
Fcna	NM_007995	-1.44076
Kxd1	NM_029366	-0.749356
Ndufa13	NM_023312	-0.79316
Ndufa6	NM_025987	-0.81104
Mrpl48	NR_003559	-0.770809
Atraid	NM_027855	-0.859281
Arg1	NM_007482	-1.16979
Eif4a2	NM_013506	-0.788356
Pts	NM_011220	-0.773708
Romo1	NM_025946	-0.933989
Cyp4f15	NM_134127	-1.27071
Il18	NM_008360	-1.03825
Slc25a10	NM_013770	-1.11137
Aass	NM_013930	-0.799941
Agpat6	NM_018743	-0.843727
S100a13	NM_009113	-0.9616
Ift20	NM_018854	-1.14454
Grtp1	NM_025768	-0.733507
2010003K11Rik	NM_027237	-1.23106
Cox7a2	NM_009945	-0.82892
Fahd2a	NM_029629	-0.877385
Ablim3	NM_001164491	-0.97409
Bst2	NM_198095	-0.83404
Naip1	NM_008670	-1.40098
Cmc2	NM_026844	-0.989389
Decr1	NM_026172	-1.21215
Aspdh	NM_026690	-1.53
Atp5o	NM_138597	-1.00623
Higd2a	NM_025933	-0.848735
Atp6v1g1	NM_024173	-0.757527
Aamdc	NM_183251	-0.712513
Minos1	NM_001163006	-0.894912
Dhrs1	NM_026819	-1.04843
