# Supplementary material for: The HMGB1-RAGE axis modulates the growth of autophagy-deficient hepatic tumors
Source: Cell Death Dis. 2020 May 7;11(5):333. doi: 10.1038/s41419-020-2536-7 (PMC7206028; doi:10.1038/s41419-020-2536-7)
Supplement: Supplementary file 14 — Supplementary Table S6 [file 41419_2020_2536_MOESM14_ESM.xlsx]

## Sheet: Sheet1
Supporting Table 6.Summary of distribution of hepatic cells in
non-tumor, peri-tumor and tumor tissues of the autophagy-deficient liver.
Parameter	Non-Tumor(NT)	Peri-tumor	Tumor(T)	Remark
SQSTM1	+	+	+	Autophagy status
Ubiquitin(UB)	+	+	+	Autophagy status
HNF4α	+	+	+	Hepatocyte marker
CK19	+	+	-	Ductular cell
SOX9	+	+	-	Ductular cell
F4/80	+	+	+	Immune cell-Macrophage
MPO	+	+	-	Immune cell-Neutrophil
CD3	-	-	-	Immune cell-T cell
CD45R	+	+	-	Immune cell-B cell
Desmin	+	+	-	Fibroblast
