# Supplementary material for: The HMGB1-RAGE axis modulates the growth of autophagy-deficient hepatic tumors
Source: Cell Death Dis. 2020 May 7;11(5):333. doi: 10.1038/s41419-020-2536-7 (PMC7206028; doi:10.1038/s41419-020-2536-7)
Supplement: Supplementary file 15 — Supplementary Table S7 [file 41419_2020_2536_MOESM15_ESM.xlsx]

## Sheet: Sheet1
Supporting Table 7.List of Primers used for qPCR
Gene name	Forward primer	Reverse Primer
Actin	5'-ACTATTGGCAACGAGCGGTT-3'	5'-CAGGATTCCATACCCAAGAAGGA-3'
Angpt1	5'-CTGTGGCCCTTCCAATCTAAA-3'	5'-GTAACTGGGCCCTTTGAAGTAG-3'
Angpt2	5'-ACAGCTGTGATGATAGAGATTGG-3'	5'-CGAGTCTTGTCGTCTGGTTTAG-3'
Cd133	5'-GAAAAGTTGCTCTGCGAACC-3'	5'-TCTCAAGCTGAAAAGCAGCA-3'
Cd200	5'-GGGCAGTCTGGTATTCAGGA-3'	5'-CTGGGTCACCACTTCCACTT-3'
Cd24a	5'-CTTCTGGCACTGCTCCTACC-3'	5'-GAGAGAGAGCCAGGAGACCA-3'
Cd34	5'-GGGTAGCTCTCTGCCTGATG-3'	5'-CAGTTGGGGAAGTCTGTGGT-3'
Cd4	5'-AGGAAGTGAACCTGGTGGTG-3'	5'-CTCCTGCTTCAGGGTCAGTC-3'
Cd44	5'-TGGATCCGAATTAGCTGGAC-3'	5'-AGCTTTTTCTTCTGCCCACA -3'
Cd8	5'-TATGGCTTCATCCCACAACA-3'	5'-GACTGGCACGACAGAACTGA-3'
Cd90	5'-CGCTCTCCTGCTCTCAGTCT-3'	5'-GTTATTCTCATGGCGGCAGT-3'
Cyclin A	5'-ACAGAGCTGGCCTGAGTCAT-3'	5'-TTGACTGTTGGGCATGTTGT-3'
Cyclin B	5'-AGCGAAGAGCTACAGGCAAG-3'	5'-TCACACACAGGCACCTTCTC-3'
Cyclin D	5'-GCGTACCCTGACACCAATCT-3'	5'-ATCTCCTTCTGCACGCACTT-3'
F4/80	5’-TGCATCTAGCAATGGACAGC-3’	5’-GCCTTCTGGATCCATTTGAA-3’
Gstm1	5′-CTACCTTGCCCGAAAGCAC-3′	5′-ATGTCTGCACGGATCCTCTC-3′
Hmgb1	5'-CGCGGAGGAAAATCAACTAA-3'	5'-GCAGACATGGTCTTCCACCT-3'
Il-17	5’-CTGGAGGATAACACTGTGAGAGT-3’	5’-TGCTGAATGGCGACGGAGTTC-3’
Il-1b	5’-GCTGCTTCCAAACCTTTGAC -3’	5’-TGTCCTCATCCTGGAAGGTC -3’
Il-6	5'-AGTTGCCTTCTTGGGACTGA-3'	5'-TCCACGATTTCCCAGAGAAC-3'
Klf4	5'-CTGAACAGCAGGGACTGTCA-3'	5'-GAGGGGACTTGTGACTGCAT-3'
Ly6a	5'-CTCAGGAGGCAGCAGTTATT-3'	5'-GTACCCAGGATCTCCATACTTTC-3'
Ly6c1/Gr1	5'-AGTCCTGTGTGCTCATTCTTC-3'	5'-AGTCTCAATTGGCACTCCATAG-3'
Ly6d	5'-AAACCGTCACCTCAGTGGAG-3'	5'-CATAGGTCAGTCTGGCAGCA-3'
Nanog	5'-ACCCAACTTGGAACAACCAG-3'	5'-GAAGTTATGGAGCGGAGCAG-3'
Nqo1	5′-AGCGTTCGGTATTACGATCC-3′	5′-AGTACAATCAGGGCTCTTCTCG-3′
Oct4	5'-CACGAGTGGAAAGCAACTCA-3'	5'-TTCATGTCCTGGGACTCCTC-3'
Pcna	5'-ATCCTGAAGAAGGTGCTGGA -3'	5'-TGAGACGAGTCCATGCTCTG-3'
Pdgfb	5'-GACTACCTGCACCGGAACAA-3'	5'-GTGCAACATGGGCACGTAA-3'
Sox2	5'-AACGCCTTCATGGTATGGTC-3'	5'-CGGACAAAAGTTTCCACTCC-3'
Tnfa	5′-CGTCAGCCGATTTGCTATCT-3′	5′-CGGACTCCGCAAAGTCTAAG-3′
Vegfa	5'-CAGGCTGCTGTAACGATGAA-3'	5'-TTTCTTGCGCTTTCGTTTTT-3'
