# Supplementary material for: The HMGB1-RAGE axis modulates the growth of autophagy-deficient hepatic tumors
Source: Cell Death Dis. 2020 May 7;11(5):333. doi: 10.1038/s41419-020-2536-7 (PMC7206028; doi:10.1038/s41419-020-2536-7)
Supplement: Supplementary file 16 — Supplementary Table S8 [file 41419_2020_2536_MOESM16_ESM.xlsx]

## Sheet: Sheet1
Supporting Table 8. List of Antibodies used for immunostaining and western blot
Antibody/Species	Source/Catalogue Number/Dilution
ACTIN/Mouse	Sigma/5441/1:5000
Alexa Fluor 488 goat anti-rabbit	Molecular Probes/A11034/1:250
ATG7/Rabbit	Cell Signal/#2631/1:1000
CD3/Rat	BD Pharmagen/#557306/1:100
CD45R/Rat	BD Pharmagen/#553089/1:100
CK19/Rat	Developmental Studies Hybridoma Bank/#1DB-001-0000868971/1:200
Cy3-Anti Rat	Jackson ImmunoResearch Laboratories Inc/#712-165-150/1:500
Cy3-Anti-Goat	Jackson ImmunoResearch Laboratories Inc/#705-165-147 /1:250
Cy3-Anti-Mouse	Jackson ImmunoResearch Laboratories Inc/#115 165 146 /1:250
CYCLIN D/Mouse	Santa Cruz/#sc-450/1:100
CYCLIN E/Rabbit	Santa Cruz/#sc-481/1:100
DESMIN/Rabbit	Thermo/#RB9014P0/1:200
F4/80/Rat	Bio-Rad/#MCA497G/1:100
GAPDH/Mouse	Novus/#NB300-21/1:3000
GSK-3β/Rabbit	Cell Signal/#12456/1:1000
HMGB1/Rabbit	Abcam/#ab18256/1:1000
HNF4a/Goat	Santa Cruz/#sc-6556/1:100
HRP-labeled Mouse secondary antibody	Jackson ImmunoResearch Laboratories Inc/#115-035-062/1:5000
HRP-labeled Rabbit secondary antibody	Jackson ImmunoResearch Laboratories Inc/#111-035-045/1:5000
LC3B/Rabbit	Sigma/#L7543/1:1000
NQO1/Rabbit	Abcam/#ab34173/1:3000
NRF2/Rabbit	Cell Signal/#12721/1:1000
PCNA/Mouse	Cell Signal/#2586/1:1000
Phospho-AKT (Thr308)/Rabbit	Cell Signal/#13038/1:1000
Phospho-GSK-3β(Ser9)/Rabbit	Cell Signal/#5558/1:1000
Phospho-PDK1 (Ser24)/Rabbit	Cell Signal/#3438/1:1000
Phospho-SAPK/JNK (Thr183/Tyr185)	Cell Signal/#9251/1:1000
SOX9/Rabbit	EMB Millipore/#AB5535/1:1000
SQSTM1/Mouse	Abnova/#H00008878-M01/1:1000
Total-AKT/Rabbit	Cell Signal/#4691/1:1000
Total-PDK1/Rabbit	Cell Signal/#3062/1:1000
Total-SAPK/JNK	Cell Signal/#9252/1:1000
UBIQUITIN/Rabbit	Santa Cruz/#sc-9133/1:100
Phospho-c-JUN (Ser63)/Rabbit	Cell Signal/#9261/1:1000
Total-JUN/Rabbit	Santa Cruz/#sc-30055/1:100
Ki67/Rabbit	Abcam/#ab15580/1:3000
Phospho-4E-BP1 (Thr37-46)/Rabbit	Cell Signal/#9459/1:1000
Total 4E-BP1/Rabbit	Cell Signal/#9452/1:1000
Phospho-p70 S6 kinase (Thr389)/Mouse	Cell Signal/#9234/1:1000
Total S6 Kinase/Rabbit	Cell Signal/#9202/1:1000
Phospho-S6/Rabbit	Cell Signal/#2211/1:1000
Total S6 /Rabbit	Cell Signal/#2217/1:1000
Total mTOR/Rabbit	Cell Signal/#2983/1:1000
Phospho AMPKα (Thr172)/Rabbit	Cell Signal/#2531/1:1000
Total-AMPKα (Thr172)/Rabbit	Cell Signal/#2532/1:1000
Phospho-ERK/MAPK/Rabbit	Cell Signal/#4370/1:1000
Total-ERK/MAPK/Rabbit	Cell Signal/#9102/1:1000
Phospho-STAT3/Mouse	Santa Cruz/#sc-8059/1:100
Total-STAT3/Mouse	Santa Cruz/#sc-8019/1:100
